# Supplementary material for: Visualization of oxidized guanine nucleotides accumulation in living cells with split MutT
Source: Nucleic Acids Res. 2024 May 13;52(11):6532–42. doi: 10.1093/nar/gkae371 (PMC11194108; doi:10.1093/nar/gkae371)
Supplement: gkae371_Supplemental_Files [file gkae371_supplemental_files.zip]

Archive with 12 entries (12 files):
- Movie S1 8-oxo-dG.mp4
- Movie S1 dG.mp4
- Movie S2 siCtrl-8-oxo-dG.mp4
- Movie S2 siCtrl-dG.mp4
- Movie S2 siMTH1-8-oxo-dG.mp4
- Movie S2 siMTH1-dG.mp4
- Movie S2 siMTH2-8-oxo-dG.mp4
- Movie S2 siMTH2-dG.mp4
- Movie S2 siNUDT5-8-oxo-dG.mp4
- Movie S2 siNUDT5-dG.mp4
- Movie _legends_0311.docx
- Suppl_FigTables.pdf
